# Supplementary material for: Adherence to Labor Arrest and Failed Induction of Labor Guidelines: The Impact of a Quality-Improvement Educational Intervention
Source: J Clin Med. 2024 Aug 12;13(16):4720. doi: 10.3390/jcm13164720 (PMC11355156; doi:10.3390/jcm13164720)
Supplement: Supplementary file 1 [file jcm-13-04720-s001.zip]

Archive with 1 entries (1 files):
- jcm-3102079-supplementary.pdf
